# Supplementary material for: Stimulating and Recording Brain Signals in an Olfactory Context: Non-Canonical Brain Structures May Contribute to Olfactory Processing – A Case Series
Source: Brain Topogr. 2026 Jul 9;39(5):76. doi: 10.1007/s10548-026-01230-6 (PMC13350147; doi:10.1007/s10548-026-01230-6)
Supplement: Supplementary file 1 — Supplementary Material 1 [file 10548_2026_1230_MOESM1_ESM.xlsx]

## Sheet: Feuil1
Patient	Age	Gender	Pulse duration	Pulse frequency	Train duration	Contacts	Primary location	Current intensity	Evoked sensation and symptoms
#1	34	M	300 ms	1 Hz	5 s	AR1-2	Amygdala right	0.5 mA	n.a.
								1.6 mA	n.a.
								3 mA	n.a.
								sham	n.a.
					5 s	AR2-3	Amygdala right/close piriform	0.5 mA	n.a.
								1.6 mA	Spinach odor
								3 mA	n.a.
								sham	Sweaty feet
					5 s	AR3-4	Amygdala right	0.5 mA	Tingling in the nose
					5 s			1.6 mA	n.a.
					5 s			3 mA	n.a.
					20 s			3 mA	Pressure around the head
					5 s			sham	Sensation of current
					5 s	AL1-2	Amygdala left	0.5 mA	n.a.
								1.6 mA	n.a.
								3 mA	n.a.
								sham	n.a.
					5 s	AL2-3	Amygdala left	0.5 mA	n.a.
					5 s			1.6 mA	n.a.
					5 s			3 mA	n.a.
					20 s			3 mA	Pressure around the head
					5 s			sham	Sensation of current
#2	39	M	300 ms	1 Hz	5 s	AR1-2	Amygdala right	1 mA	Tingling on scalp, left parietal
								sham	n.a.
								2 mA	n.a.
								3.6 mA	Tingling on scalp, left
								5 mA	Dizziness, Sensation like riding a roller coaster, Tingling sensation on the forehead
								sham	n.a.
								6 mA	Sensation as if the heart is skipping a beat
								8 mA	Tingling on scalp, left from the front to the back
								9.8 mA	Tingling on scalp, left
								sham	Tingling on scalp, left
						TPOR1-2	Temporal pole right	1 mA	n.a.
								3 mA	Tingling on scalp, left; sensation of cardiac pause
								sham	n.a.
								4 mA	Tingling on scalp; for 3s smelled something pungent (Intensity 8, Hedonic 2)
								5 mA	Tingling on scalp both sides, for 3s smelled something biting (Intensity 8, Hedonic 2)
								sham	n.a.
								6 mA	Biting, disgusting sensation in nose (Intensity 10, hedonic 0)
								7 mA	For 10 s unknown disgusting smell (Intensity 9, Hedonic 1); Tingling on scalp
						HIPR1-2	Hippocampus right	1 mA	n.a.
								2 mA	Bradychardia and thoracic pressure
								sham	n.a.
								4 mA	Tingling on the scalp, chest pressure, epileptiform seizure
						OR1-2	Occipital lobe right	1 mA	n.a.
								2 mA	Tingling, pre-seizure sensation; short patterns of seizure in EEG
								sham	n.a.
						PO1R8-9	Parieto-occipital right	1 mA	n.a.
								2 mA	Tingling on the scalp
								3 mA	Sensation of current
								sham	n.a.
								4 mA	Involuntary muscle contractions in the left arm
								5 mA	Tingling sensation to left arm and leg
								sham	n.a.
#3	28	M	300 ms	1 Hz	20 s	A1-2	Amygdala	0.5 mA	n.a.
								1 mA	n.a.
								1.5 mA	n.a.
								sham	n.a.
								2 mA	n.a.
								2.5 mA	n.a.
								3 mA	n.a.
				50 Hz		L1_1-2	Lesion hippocampus	0.5 mA	n.a.
								1.6 mA	n.a.
								sham	n.a.
								3.0 mA	n.a.
						L1_3-4	Lesion hippocampus	0.5 mA	n.a.
								1 mA	n.a.
								sham	n.a.
								1.6 mA	n.a.
						HIP1-2	Hippocampus	0.6 mA	n.a.
								1 mA	n.a.
								1.6 mA	Heat after around 20 sec
								sham	n.a.
								2.2 mA	n.a.
								2.6 mA	n.a.
								3 mA	n.a.
						I1_1-2	Insula	0.6 mA	n.a.
								1.6 mA	n.a.
								sham	n.a.
								3.0 mA	n.a.
				1 Hz		I1_2-3	Insula	0.6 mA	n.a.
								1.6 mA	n.a.
								sham	n.a.
								3.0 mA	n.a.
				50 Hz		I1_2-3	Insula	0.6 mA	n.a.
								1.6 mA	n.a.
								2 mA	n.a.
								sham	n.a.
								2.6 mA	n.a.
				1 Hz		I2_3-4	Insula	0.6 mA	n.a.
								1.6 mA	n.a.
								sham	n.a.
								3.0 mA	n.a.
						I2_3-4	Insula	0.6 mA	n.a.
								1.6 mA	n.a.
								3 mA	n.a.
								sham	n.a.
				50 Hz		I2_3-4	Insula	0.6 mA	n.a.
								1.6 mA	n.a.
								2 mA	n.a.
								2.6 mA	n.a.
								3 mA	n.a.
								sham	n.a.
						F1_1-2	Frontal	0.6 mA	n.a.
								1.2 mA	n.a.
								1.6 mA	n.a.
								2.4 mA	n.a.
								3 mA	n.a.
								sham	n.a.
				1 Hz		F2_6-7	Frontal	0.6 mA	n.a.
								1.6 mA	n.a.
								3 mA	n.a.
								sham	n.a.
				50 Hz		F2_6-7	Frontal	0.6 mA	n.a.
								1.6 mA	n.a.
								2 mA	n.a.
								3 mA	n.a.
								sham	n.a.
